# Supplementary material for: Education and coronary heart disease: mendelian randomisation study
Source: BMJ. 2017 Nov 13;358:j3542. doi: 10.1136/bmj.j3542 (PMC5594424; doi:10.1136/bmj.j3542)
Supplement: Supplementary file 2 — Analytical dataset [file tilt037504.ww2.xls]

## Sheet: dataset 1 (162 SNPs)
	Dataset 1 - Description of 162 SNPs (associated with education), used in main Mendelian randomization analysis.
	Exposure data (Education)																	Outcome data (Coronary Heart Disease)
	Details of the instruments					Complete SSGAC dataset (used to identify instruments)				Pruned SSGAC dataset without overlap (used in Mendelian randomization analysis)									Data from Metabochip							Data from CARDIoGRAM								Data from C4D								Data from imputed CARDIoGRAMplusC4D (based on 1000 genomes)						Maximum sample size (if no missing)	Missing (participants at this SNP)
																		Name of proxy (if used)	Effect Allele	Other allele	EAF	logOR of CHD	SE (logOR of CHD)	p-value	Sample size (cases + controls)	Effect Allele	Other allele	EAF	logOR of CHD	SE (logOR of CHD)	p-value	n cases	n controls	Effect Allele	Other allele	EAF	logOR of CHD	SE (logOR of CHD)	p-value	n cases	n controls	Effect Allele	Other allele	EAF	logOR of CHD	SE (logOR of CHD)	p-value
	SNP	Chr	Position	Effect Allele	Other Allele	EAF	Beta	SE	p-value	Sample Size*	Missing	Missing >10%?	EAF	Beta	SE	p-value	r2
	rs10761741	10	65000000	T	G	0.431	0.015	0.003	5.6e-09	346563	0.008		0.4207	0.013	0.002	2.1e-07	0.0001		T	G	0.43	0.009	0.009	0.31	187378																							194432	0.04
	rs268134	2	66000000	A	G	0.2351	0.015	0.003	1.9e-07	349306	0		0.2522	0.015	0.003	8.9e-08	0.0001		G	A	0.75	0.018	0.01	0.07	190529																							194432	0.02
	rs2179152	6	26000000	C	T	0.6082	0.014	0.003	1.9e-08	347259	0.006		0.6315	0.014	0.002	1.7e-08	0.0001		C	T	0.64	0.006	0.01	0.55	164508																							194432	0.15
	rs8049439	16	29000000	T	C	0.6549	0.015	0.003	2.7e-09	348509	0.002		0.5952	0.016	0.002	1e-10	0.0001		C	T	0.4	0.016	0.009	0.07	184583																							194432	0.05
	rs756912	7	72000000	C	T	0.4216	0.012	0.002	5.3e-07	349306	0		0.4743	0.014	0.002	2.2e-09	0.0001									C	T	0.49	-0.01	0.014	0.49	20491	58806	T	C	0.58	0.018	0.017	0.29	15381	15012							117477	0.07
	rs4500960	2	160000000	C	T	0.5224	0.014	0.002	6.6e-09	349306	0		0.5382	0.014	0.002	1.5e-08	0.0001									C	T	0.53	-0.013	0.014	0.35	19380	60826	T	C	0.42	-0.008	0.017	0.62	15394	15038							117477	0.06
	rs6882046	5	88000000	G	A	0.3134	0.021	0.003	7.9e-14	348509	0.002		0.2678	0.019	0.003	8.1e-13	0.0001									G	A	0.25	0.018	0.016	0.27	18725	56676	A	G	0.64	-0.006	0.018	0.73	15367	15042							117477	0.1
	rs9964724	18	35000000	T	C	0.6418	0.018	0.003	1.2e-11	349306	0		0.6849	0.019	0.003	6.6e-14	0.0002									C	T	0.34	0	0.015	0.98	20469	61366	T	C	0.63	0.021	0.017	0.22	15388	15034							117477	0.04
	rs17372140	1	99000000	G	A	0.6828	0.015	0.003	6.4e-08	349306	0		0.7079	0.015	0.003	3.1e-08	0.0001									G	A	0.67	-0.02	0.016	0.21	17316	55229	A	G	0.26	-0.027	0.019	0.17	15366	15013							117477	0.12
	rs4851251	2	100000000	C	T	0.7463	0.015	0.003	2.8e-08	344826	0.013		0.7307	0.013	0.003	7.3e-07	0.0001									C	T	0.72	-0.006	0.017	0.71	16619	56092	T	C	0.25	0.012	0.019	0.54	15338	15025							117477	0.12
	rs4378243	1	98000000	T	G	0.8507	0.018	0.003	2.3e-08	349306	0		0.8314	0.019	0.003	3.7e-09	0.0001									G	T	0.2	0.009	0.018	0.62	21608	59310	T	G	0.84	-0.012	0.023	0.61	15396	15039							117477	0.05
	rs1925576	10	69000000	G	A	0.4534	0.012	0.002	2.5e-06	348509	0.002		0.4563	0.013	0.002	7.3e-08	0.0001									G	A	0.47	0.007	0.014	0.65	19805	58132	A	G	0.59	0.016	0.017	0.36	15394	15031							117477	0.08
	rs11771168	7	110000000	C	T	0.7407	0.015	0.003	6.1e-07	332690	0.048		0.7634	0.015	0.003	1.9e-07	0.0001									C	T	0.77	-0.014	0.019	0.46	13960	49979	T	C	0.34	0.022	0.018	0.22	15377	15028							117477	0.2
	rs11588857	1	200000000	A	G	0.209	0.022	0.003	1.3e-12	349306	0		0.2124	0.021	0.003	1.6e-12	0.0001									G	A	0.77	-0.008	0.019	0.66	17336	40610	A	G	0.23	0.021	0.02	0.3	15378	14990							117477	0.25
	rs12531458	7	39000000	A	C	0.5354	0.011	0.002	3.5e-06	349306	0		0.5218	0.013	0.002	2e-08	0.0001									C	A	0.5	0.029	0.014	0.04	21155	61637	A	C	0.56	-0.002	0.017	0.93	15390	15038							117477	0.04
	rs6065080	20	60000000	C	T	0.653	0.012	0.003	2.9e-06	349306	0		0.6396	0.013	0.002	6.5e-08	0.0001									C	T	0.65	-0.02	0.015	0.19	19793	57938	T	C	0.37	-0.01	0.017	0.55	15393	15047							117477	0.08
	rs3172494	3	49000000	T	G	0.1157	0.026	0.004	4.9e-11	324640	0.071		0.1167	0.023	0.004	2.1e-09	0.0001									G	T	0.9	0.033	0.024	0.17	18693	55679	T	G	0.13	-0.053	0.025	0.03	15396	15037							117477	0.11
	rs2992632	1	240000000	A	T	0.6604	0.017	0.003	7.6e-10	347593	0.005		0.7145	0.017	0.003	2.1e-10	0.0001									T	A	0.28	-0.014	0.016	0.38	20781	61216															86995	0.06
	rs10821136	9	96000000	T	C	0.3246	0.012	0.003	2.4e-06	346563	0.008		0.3371	0.013	0.003	4.4e-07	0.0001									C	T	0.65	0.017	0.015	0.26	20556	61449															86995	0.06
	rs12462428	19	17000000	T	C	0.8209	0.016	0.003	2.5e-07	349306	0		0.8108	0.014	0.003	2.3e-06	0.0001									C	T	0.22	-0.049	0.018	0.01	21866	62121															86995	0.03
	rs1378214	15	48000000	C	T	0.6175	0.016	0.003	1.2e-10	348509	0.002		0.6264	0.015	0.002	4.5e-10	0.0001									C	T	0.62	0.024	0.014	0.08	20632	61502															86995	0.06
	rs281302	15	48000000	G	A	0.4254	0.014	0.002	6.1e-08	346796	0.007		0.4342	0.015	0.002	5.5e-10	0.0001									G	A	0.43	0.015	0.014	0.3	21287	61718															86995	0.05
	rs4493682	5	45000000	C	G	0.2034	0.019	0.003	2.3e-08	345918	0.01		0.1778	0.019	0.003	6.4e-10	0.0001									C	G	0.17	0.007	0.02	0.72	20220	61032															86995	0.07
	rs7610856	3	72000000	A	C	0.4123	0.013	0.003	3.1e-07	347049	0.006		0.4266	0.014	0.002	7.1e-09	0.0001									C	A	0.57	0.002	0.014	0.9	20207	61156															86995	0.06
	rs11687170	2	240000000	T	C	0.8284	0.024	0.004	3.5e-09	233891	0.33	1	0.8258	0.022	0.004	8.8e-09	0.0001									C	T	0.18	0.026	0.021	0.23	14560	53297															86995	0.22
	rs1606974	2	52000000	A	G	0.1101	0.021	0.004	4e-08	348762	0.002		0.1211	0.026	0.004	2.7e-12	0.0001									G	A	0.85	0.006	0.021	0.76	20398	61320															86995	0.06
	rs7772172	6	17000000	A	G	0.3787	0.014	0.003	5.9e-08	348762	0.002		0.4057	0.012	0.002	2.4e-06	0.0001									G	A	0.61	0.018	0.014	0.19	20598	61553															86995	0.06
	rs1562242	5	58000000	C	T	0.528	0.014	0.002	7e-09	347965	0.004		0.5154	0.013	0.002	3.8e-08	0.0001									C	T	0.53	-0.033	0.018	0.07	20251	61218															86995	0.06
	rs6839705	4	110000000	A	C	0.3601	0.017	0.003	1.7e-11	349306	0		0.3613	0.014	0.002	1e-08	0.0001									C	A	0.64	0.003	0.015	0.86	19729	60227															86995	0.08
	rs1550973	11	130000000	G	A	0.6362	0.014	0.003	5.3e-08	349306	0		0.6496	0.014	0.003	1.7e-08	0.0001									G	A	0.64	-0.003	0.015	0.84	20464	61631															86995	0.06
	rs2456973	12	56000000	C	A	0.3209	0.018	0.003	1.6e-12	349306	0		0.3329	0.02	0.003	1.9e-15	0.0002									C	A	0.33	0.014	0.015	0.36	19901	60680															86995	0.07
	rs6493271	15	48000000	T	C	0.8414	0.017	0.003	1.1e-07	348509	0.002		0.8278	0.019	0.003	1.4e-09	0.0001									C	T	0.2	-0.051	0.02	0.01	16384	57473															86995	0.15
	rs356992	2	61000000	C	G	0.3284	0.017	0.003	4.2e-10	345160	0.012		0.304	0.017	0.003	3.1e-11	0.0001									C	G	0.3	-0.022	0.016	0.16	20027	60658															86995	0.07
	rs7791133	7	140000000	C	A	0.6343	0.013	0.003	1.4e-07	349306	0		0.625	0.014	0.002	5.3e-09	0.0001									C	A	0.62	0.005	0.014	0.75	18985	59647															86995	0.1
	rs12653396	5	88000000	T	A	0.4832	0.013	0.002	2.1e-07	348509	0.002		0.4359	0.014	0.002	8.3e-09	0.0001									T	A	0.44	-0.01	0.014	0.5	18848	59750															86995	0.1
	rs2406253	7	100000000	A	G	0.8153	0.017	0.003	5.7e-08	339534	0.028		0.8053	0.016	0.003	2.8e-07	0.0001									G	A	0.18	-0.001	0.018	0.94	20032	61192															86995	0.07
	rs301800	1	8500000	T	C	0.1791	0.017	0.003	2.4e-07	348762	0.002		0.1803	0.013	0.003	1.8e-05	0.0001									C	T	0.83	0.001	0.019	0.97	19414	58996															86995	0.1
	rs12640626	4	180000000	A	G	0.5821	0.013	0.002	8.7e-08	349306	0		0.5745	0.013	0.002	5.7e-08	0.0001									G	A	0.4	-0.012	0.014	0.39	19526	59411															86995	0.09
	rs16845580	2	160000000	T	C	0.6306	0.016	0.003	2.1e-10	349306	0		0.6291	0.016	0.002	5.7e-11	0.0001									C	T	0.39	-0.02	0.015	0.18	18732	59646															86995	0.1
	rs10178115	2	160000000	T	G	0.5205	0.014	0.002	1e-08	347593	0.005		0.541	0.015	0.002	1.2e-10	0.0001									G	T	0.47	0.024	0.015	0.1	19116	58639															86995	0.11
	rs4741343	9	14000000	G	A	0.8302	0.015	0.003	1.9e-06	348509	0.002		0.8195	0.017	0.003	2.3e-08	0.0001									G	A	0.82	-0.028	0.019	0.14	21910	62250															86995	0.03
	rs1115240	14	27000000	G	C	0.2556	0.014	0.003	3.4e-07	349306	0		0.2554	0.016	0.003	1.2e-08	0.0001									C	G	0.75	-0.011	0.016	0.49	21286	61783															86995	0.05
	rs7633857	3	160000000	G	C	0.4907	0.015	0.003	4.6e-07	237413	0.32	1	0.475	0.014	0.003	2.8e-06	0.0001									C	G	0.51	-0.025	0.014	0.07	20773	61706															86995	0.05
	rs11998763	9	1800000	A	G	0.556	0.017	0.002	8.4e-12	349306	0		0.54	0.018	0.002	8.5e-14	0.0002									G	A	0.47	0.006	0.014	0.65	20386	60953															86995	0.07
	rs6939294	6	17000000	T	C	0.2612	0.015	0.003	2e-07	349306	0		0.2371	0.017	0.003	3.5e-09	0.0001									C	T	0.77	0.018	0.016	0.27	20721	61700															86995	0.05
	rs17167170	7	130000000	A	G	0.7873	0.017	0.003	1.6e-08	349306	0		0.8	0.021	0.003	6.5e-12	0.0001									G	A	0.21	0.016	0.017	0.35	20698	61612															86995	0.05
	rs1382358	19	13000000	T	C	0.90672	0.021	0.004	3.2e-08	317026	0.092		0.8735	0.021	0.004	4.1e-08	0.0001									C	T	0.16	0.039	0.029	0.17	8665	47145															86995	0.36
	rs648163	1	200000000	T	C	0.2929	0.015	0.003	2.2e-07	349306	0		0.2648	0.016	0.003	7.5e-09	0.0001									C	T	0.75	-0.001	0.016	0.97	21660	61920															86995	0.04
	rs10483349	14	30000000	G	A	0.1698	0.019	0.003	3e-09	349306	0		0.1906	0.019	0.003	2.1e-10	0.0001									G	A	0.19	-0.001	0.018	0.97	20372	61419															86995	0.06
	rs17425572	9	88000000	A	G	0.4403	0.014	0.002	4.6e-08	348509	0.002		0.4574	0.014	0.002	5.6e-09	0.0001									G	A	0.52	0.009	0.014	0.53	20771	61696															86995	0.05
	rs1596747	2	190000000	A	G	0.5205	0.012	0.002	4.2e-07	349306	0		0.5071	0.015	0.002	5.8e-10	0.0001									G	A	0.49	0.008	0.014	0.55	19504	60429															86995	0.08
	rs12143094	1	72000000	C	G	0.03731	0.032	0.005	4.4e-09	307164	0.121	1	0.0619	0.029	0.005	4.3e-08	0.0001									C	G	0.07	-0.033	0.035	0.35	14428	53641															86995	0.22
	rs7241530	18	76000000	C	T	0.6772	0.013	0.003	5.3e-07	345160	0.012		0.6501	0.013	0.003	4.1e-07	0.0001									C	T	0.65	-0.003	0.032	0.94	13237	33119															86995	0.47
	rs152603	5	110000000	G	A	0.3582	0.014	0.003	1.3e-07	348509	0.002		0.3559	0.013	0.003	2.5e-07	0.0001									G	A	0.33	-0.027	0.015	0.07	20123	60840															86995	0.07
	rs7593947	2	61000000	A	T	0.5243	0.015	0.002	5.2e-10	344067	0.015		0.5196	0.016	0.002	1e-10	0.0001									T	A	0.5	0.04	0.014	0	21607	61877															86995	0.04
	rs4863692	4	140000000	T	G	0.334	0.018	0.003	3.8e-12	349306	0		0.3205	0.016	0.003	1.3e-10	0.0001									G	T	0.69	-0.009	0.015	0.57	20564	61496															86995	0.06
	rs775326	5	63000000	C	A	0.6884	0.013	0.003	2.2e-06	341180	0.023		0.6885	0.013	0.003	8.1e-07	0.0001	rs10939975	G	A	0.33	0.003	0.009	0.71	186451																							194432	0.04
	rs34305371	1	73000000	A	G	0.08769	0.036	0.004	2.3e-16	323210	0.075		0.0962	0.034	0.004	3e-16	0.0002	rs12124523	T	C	0.09	0.025	0.015	0.11	181733																							194432	0.07
	rs4308415	4	68000000	G	C	0.5075	0.012	0.002	4.9e-07	349306	0		0.5535	0.014	0.002	4.7e-09	0.0001	rs1481255	A	G	0.46	0.013	0.009	0.14	191375																							194432	0.02
	rs12987662	2	100000000	A	C	0.3787	0.022	0.003	3.3e-18	347259	0.006		0.3982	0.024	0.002	1.3e-22	0.0003	rs2871344	A	G	0.62	0.004	0.009	0.65	191375																							194432	0.02
	rs7429990	3	48000000	C	A	0.7295	0.015	0.003	2.5e-07	334720	0.042		0.7314	0.015	0.003	2.4e-08	0.0001	rs7653368	C	T	0.68	0.029	0.01	0	155342																							194432	0.2
	rs17504614	2	51000000	T	C	0.8172	0.015	0.003	6.4e-07	349306	0		0.8021	0.017	0.003	6.7e-09	0.0001	rs10490175								G	A	0.78	-0.009	0.018	0.61	20759	58623	A	G	0.16	0.018	0.023	0.42	15395	15045							117477	0.07
	rs12956009	18	45000000	C	T	0.4608	0.014	0.002	1.8e-08	349306	0		0.4337	0.014	0.002	8.7e-09	0.0001	rs10502880								C	T	0.44	-0.002	0.014	0.91	20381	58707	T	C	0.58	0.021	0.017	0.22	15392	15041							117477	0.07
	rs62100765	18	51000000	C	T	0.597	0.014	0.002	1.1e-08	349306	0		0.5904	0.016	0.002	2.1e-11	0.0001	rs10502966								G	A	0.45	-0.015	0.014	0.28	20423	58621	A	G	0.7	-0.024	0.019	0.22	15375	15027							117477	0.07
	rs10818606	9	120000000	C	T	0.6157	0.013	0.003	1.7e-07	346796	0.007		0.5957	0.014	0.002	2.9e-08	0.0001	rs10818605								C	T	0.43	0.001	0.014	0.97	20290	61214	T	C	0.61	0.002	0.017	0.92	15381	15036							117477	0.05
	rs7964899	12	15000000	A	G	0.4571	0.017	0.002	2e-11	349306	0		0.4487	0.015	0.002	2.5e-10	0.0001	rs10845987								C	T	0.43	0.008	0.014	0.58	20422	61249	T	C	0.56	0.011	0.017	0.52	15394	15044							117477	0.05
	rs12694681	2	230000000	T	G	0.7313	0.014	0.003	9.8e-08	345160	0.012		0.6881	0.013	0.003	2.4e-07	0.0001	rs1122817								C	T	0.32	-0.001	0.015	0.93	20753	61649	T	C	0.75	0.011	0.02	0.56	15390	15040							117477	0.04
	rs35771425	1	210000000	T	C	0.7948	0.019	0.003	2.6e-10	349306	0		0.7896	0.018	0.003	6.1e-10	0.0001	rs11580728								C	T	0.78	-0.006	0.017	0.73	19848	58300	T	C	0.26	-0.02	0.019	0.3	15375	15044							117477	0.08
	rs7605827	2	16000000	A	T	0.2407	0.017	0.003	3.6e-07	232718	0.334	1	0.2831	0.017	0.003	2.1e-07	0.0001	rs11676115								G	A	0.32	0.008	0.023	0.73	8937	47428	A	G	0.62	0.025	0.017	0.14	15340	15025							117477	0.26
	rs12410444	1	44000000	G	A	0.2817	0.018	0.003	2.1e-11	349306	0		0.3014	0.018	0.003	2.6e-12	0.0001	rs12410155								C	A	0.29	-0.01	0.015	0.53	20430	58683	A	C	0.77	0.023	0.02	0.26	15397	15039							117477	0.07
	rs7590368	2	11000000	C	T	0.2631	0.013	0.003	5.3e-06	349306	0		0.2665	0.013	0.003	1e-06	0.0001	rs13429247								G	A	0.28	0.005	0.016	0.76	20287	58654	A	G	0.77	0.021	0.02	0.29	15396	15050							117477	0.07
	rs4675248	2	200000000	G	A	0.6493	0.013	0.003	6.5e-07	349306	0		0.6	0.012	0.002	3.5e-07	0.0001	rs1477031								G	A	0.39	-0.027	0.02	0.18	8647	44566	A	G	0.62	0.015	0.017	0.38	15343	15030							117477	0.29
	rs10786662	10	100000000	G	C	0.4534	0.017	0.002	3.7e-12	348509	0.002		0.4398	0.019	0.002	2.5e-15	0.0002	rs1541046								G	A	0.41	-0.006	0.015	0.68	19238	57349	A	G	0.57	0.013	0.017	0.46	15385	15049							117477	0.09
	rs9914544	17	19000000	C	A	0.3806	0.013	0.003	6.4e-07	339753	0.027		0.382	0.014	0.002	4.2e-08	0.0001	rs1634411								C	T	0.62	0.023	0.014	0.11	20289	58664	T	C	0.31	0.001	0.024	0.96	8347	11630							117477	0.16
	rs58694847	14	85000000	G	C	0.6903	0.018	0.003	7.4e-11	349306	0		0.7389	0.016	0.003	4.9e-09	0.0001	rs17119973								G	A	0.73	-0.009	0.016	0.58	19669	60391	A	G	0.18	0.005	0.023	0.82	15368	14982							117477	0.06
	rs1912528	4	140000000	T	C	0.3545	0.016	0.003	5.4e-10	349306	0		0.3577	0.015	0.002	4.8e-09	0.0001	rs17314832								C	T	0.65	0.004	0.015	0.77	19637	57223	T	C	0.29	0.009	0.019	0.65	15393	15031							117477	0.09
	rs11774212	8	150000000	T	C	0.4813	0.015	0.003	2.9e-09	341581	0.022		0.5105	0.017	0.002	6.6e-13	0.0002	rs2721195								C	T	0.56	-0.01	0.016	0.52	15436	38619	T	C	0.47	0.007	0.017	0.68	15355	15028							117477	0.28
	rs11130222	3	50000000	A	T	0.5765	0.026	0.003	4.6e-25	349306	0		0.5841	0.024	0.002	2.2e-22	0.0003	rs2883059								C	T	0.42	0.036	0.014	0.01	20290	58090	T	C	0.7	-0.008	0.019	0.68	15376	15028							117477	0.07
	rs9755467	3	130000000	T	C	0.1735	0.019	0.003	2.7e-08	349306	0		0.1574	0.02	0.003	1.1e-09	0.0001	rs4974424								G	A	0.15	-0.015	0.019	0.45	20667	61529	A	G	0.83	0.022	0.023	0.32	15384	15035							117477	0.04
	rs11756123	6	150000000	T	A	0.6772	0.013	0.003	2.5e-07	349306	0		0.6539	0.016	0.003	5.9e-10	0.0001	rs6557171								C	T	0.68	0.011	0.015	0.48	18444	55815	T	C	0.41	-0.005	0.017	0.79	15393	15036							117477	0.11
	rs62379838	5	120000000	T	C	0.681	0.012	0.003	4e-06	348509	0.002		0.6935	0.012	0.003	2.2e-06	0.0001	rs6891234								C	A	0.67	-0.036	0.015	0.02	20590	61552	A	C	0.29	0.011	0.019	0.55	15383	15036							117477	0.04
	rs1338554	6	98000000	A	G	0.5299	0.016	0.002	3.6e-10	347593	0.005		0.4942	0.016	0.002	9.8e-11	0.0001	rs6924808								G	A	0.5	0.005	0.014	0.73	20158	60272	A	G	0.6	0.013	0.017	0.45	15392	15047							117477	0.06
	rs700590	5	88000000	C	T	0.4104	0.013	0.003	5e-07	348509	0.002		0.4014	0.013	0.002	2.9e-07	0.0001	rs700591								C	T	0.58	0.004	0.014	0.76	20116	58434	T	C	0.43	0	0.017	0.98	15389	15038							117477	0.07
	rs12761761	10	130000000	T	C	0.2071	0.017	0.003	3.2e-08	311430	0.108	1	0.2399	0.015	0.003	6.1e-07	0.0001	rs7085239								G	A	0.24	-0.016	0.016	0.35	19966	58426	A	G	0.75	0.038	0.02	0.05	15396	15030							117477	0.07
	rs1389473	12	92000000	G	A	0.7183	0.013	0.003	1.6e-07	349306	0		0.6281	0.012	0.002	5.5e-07	0.0001	rs12825324								C	A	0.38	0.001	0.014	0.96	20669	61556	A	C	0.64	-0.003	0.018	0.86	15396	15033							117477	0.04
	rs10773002	12	120000000	A	T	0.2724	0.023	0.003	1e-15	349306	0		0.2507	0.023	0.003	5.1e-17	0.0002	rs7304782								G	A	0.25	0.012	0.016	0.47	21215	61748	A	G	0.74	0.04	0.019	0.04	15385	15047							117477	0.03
	rs113779084	7	12000000	A	G	0.2631	0.011	0.003	4.3e-05	343690	0.016		0.3059	0.014	0.003	3.5e-08	0.0001	rs7795417								G	A	0.68	-0.016	0.016	0.31	18171	55511	A	G	0.35	0.002	0.018	0.9	15394	15035							117477	0.11
	rs7945718	11	13000000	A	G	0.5951	0.014	0.003	2.9e-08	347593	0.005		0.6104	0.014	0.002	2.6e-08	0.0001	rs7930077								G	A	0.61	0.001	0.014	0.93	21646	59372	A	G	0.41	0.013	0.017	0.43	15390	15021							117477	0.05
	rs62263923	3	86000000	G	A	0.3563	0.016	0.003	1.6e-09	347259	0.006		0.3585	0.018	0.003	1.2e-12	0.0001	rs9824301								C	A	0.36	-0.01	0.015	0.49	21020	61484	A	C	0.67	0.023	0.018	0.2	15396	15030							117477	0.04
	rs9556958	13	99000000	C	T	0.4981	0.015	0.002	1.9e-09	346563	0.008		0.4745	0.016	0.002	2.6e-11	0.0001	rs12560781								C	T	0.48	0.015	0.015	0.31	16313	53912															86995	0.19
	rs76878669	11	66000000	C	G	0.7519	0.014	0.003	2.1e-06	347360	0.006		0.7598	0.015	0.003	5.8e-08	0.0001	rs10219183								C	A	0.75	-0.009	0.016	0.58	21845	62189															86995	0.03
	rs12702087	7	45000000	A	G	0.4627	0.013	0.002	2.8e-07	348762	0.002		0.462	0.014	0.002	2e-09	0.0001	rs10252662								C	T	0.53	-0.033	0.016	0.03	16459	55550															86995	0.17
	rs12076635	1	44000000	C	G	0.7556	0.018	0.003	1.7e-09	349306	0		0.7818	0.021	0.003	1.2e-12	0.0001	rs11580074								G	A	0.78	-0.011	0.018	0.52	20440	61418															86995	0.06
	rs35532491	22	34000000	T	A	0.1175	0.021	0.004	8.7e-07	329887	0.056		0.0961	0.023	0.004	4.5e-08	0.0001	rs11703032								C	T	0.88	0.007	0.022	0.74	21065	61553															86995	0.05
	rs4076457	15	78000000	T	C	0.2313	0.015	0.003	3e-07	342417	0.02		0.2552	0.015	0.003	4.7e-08	0.0001	rs11855853								C	T	0.73	0.025	0.016	0.13	18845	59830															86995	0.1
	rs2568955	1	73000000	C	T	0.7631	0.015	0.003	1.8e-07	347593	0.005		0.7482	0.016	0.003	7.1e-09	0.0001	rs2613492								C	T	0.26	0.002	0.017	0.93	19178	59808															86995	0.09
	rs12134151	1	96000000	G	C	0.5187	0.013	0.002	1e-07	348762	0.002		0.4987	0.013	0.002	2.4e-08	0.0001	rs6668127								C	T	0.52	-0.005	0.018	0.79	11709	49498															86995	0.3
	rs1106761	8	140000000	G	A	0.6399	0.017	0.003	4.1e-11	344850	0.013		0.6213	0.016	0.002	3.6e-10	0.0001	rs746839								C	G	0.61	-0.018	0.015	0.23	19509	59570															86995	0.09
	rs10223052	5	61000000	A	G	0.3657	0.018	0.003	4.6e-12	347965	0.004		0.3581	0.015	0.003	2e-09	0.0001	rs7719676								G	A	0.63	0.008	0.015	0.61	18651	59351															86995	0.1
	rs7776010	6	15000000	C	T	0.2463	0.021	0.003	3e-10	314238	0.1	1	0.1844	0.02	0.003	1.9e-09	0.0001	rs9349956								C	A	0.18	0.005	0.019	0.8	21885	62210															86995	0.03
	rs11643654	16	51000000	A	C	0.5989	0.011	0.003	1.2e-05	337482	0.034		0.5939	0.014	0.002	5.5e-09	0.0001	rs9938285								C	T	0.39	-0.004	0.021	0.84	8883	47382															86995	0.35
	rs34344888	14	23000000	G	A	0.6026	0.016	0.003	1.1e-10	349306	0		0.6067	0.016	0.002	1.4e-10	0.0001	rs1043209								G	A	0.39	-0.015	0.014	0.27	21911	62220															86995	0.03
	rs9401593	6	99000000	C	A	0.5037	0.024	0.002	1.7e-21	348762	0.002		0.4817	0.025	0.002	1.8e-25	0.0003	rs9320913								C	A	0.51	0.019	0.014	0.18	20706	61655															86995	0.05
	rs113520408	7	130000000	A	G	0.2668	0.013	0.003	6.6e-06	336767	0.036		0.2744	0.015	0.003	1e-07	0.0001																									G	A	0.78	0.01	0.012	0.39
	rs12145291	1	74000000	C	T	0.06343	0.027	0.006	1.6e-06	289134	0.172	1	0.0598	0.027	0.006	1e-06	0.0001																									T	C	0.95	0.019	0.026	0.47
	rs61160187	5	60000000	G	A	0.3806	0.018	0.003	5.9e-13	347965	0.004		0.3913	0.016	0.002	5.6e-11	0.0001																									A	G	0.65	-0.005	0.01	0.63
	rs28420834	15	83000000	G	A	0.5709	0.015	0.003	1.6e-09	339234	0.029		0.5532	0.014	0.002	7.2e-09	0.0001																									G	A	0.52	-0.002	0.01	0.83
	rs8002014	13	58000000	G	A	0.7799	0.023	0.003	6.6e-17	348509	0.002		0.734	0.024	0.003	3.7e-18	0.0002																									G	A	0.76	-0.004	0.011	0.73
	rs75090987	5	100000000	A	C	0.5243	0.015	0.002	5.8e-09	341180	0.023		0.518	0.013	0.002	4.6e-08	0.0001																									A	C	0.54	-0.021	0.01	0.04
	rs660001	5	110000000	G	A	0.7649	0.018	0.003	1.3e-09	348509	0.002		0.786	0.019	0.003	2.9e-11	0.0001																									G	A	0.79	-0.021	0.011	0.07
	rs56081191	6	99000000	A	G	0.07276	0.029	0.005	9.1e-08	284279	0.186	1	0.0743	0.026	0.005	3.7e-07	0.0001																									G	A	0.94	-0.003	0.023	0.9
	rs77702819	2	100000000	T	G	0.08582	0.022	0.004	4.4e-07	322359	0.077		0.0925	0.023	0.004	1.1e-07	0.0001																									G	T	0.92	0.007	0.02	0.72
	rs12900061	15	66000000	A	G	0.1623	0.021	0.003	2.5e-10	342893	0.018		0.1749	0.019	0.003	1.2e-09	0.0001																									G	A	0.79	0.018	0.011	0.11
	rs55786114	3	49000000	C	T	0.92537	0.028	0.005	3.8e-08	311364	0.109	1	0.9271	0.029	0.005	1.6e-09	0.0001																									C	T	0.94	-0.024	0.024	0.32
	rs142328051	1	44000000	T	C	0.8955	0.024	0.004	3.2e-08	333216	0.046		0.9058	0.023	0.004	5e-08	0.0001																									T	C	0.89	-0.033	0.016	0.04
	rs4741351	9	14000000	G	A	0.6903	0.017	0.003	1.1e-09	341180	0.023		0.7024	0.016	0.003	1.2e-09	0.0001																									A	G	0.37	-0.004	0.01	0.67
	rs12754946	1	78000000	T	C	0.6119	0.012	0.002	1.8e-06	347049	0.006		0.5781	0.012	0.002	1e-06	0.0001																									T	C	0.62	-0.025	0.01	0.01
	rs7286601	22	51000000	G	T	0.4571	0.015	0.003	3.6e-09	340778	0.024		0.4547	0.015	0.002	1.4e-09	0.0001																									T	G	0.6	0.014	0.011	0.17
	rs34106693	2	100000000	C	G	0.819	0.016	0.003	1.7e-06	325590	0.068		0.832	0.017	0.003	4.2e-07	0.0001																									C	G	0.85	-0.025	0.015	0.11
	rs79925071	11	120000000	T	G	0.5168	0.012	0.002	1.3e-06	347593	0.005		0.5602	0.013	0.002	4.9e-08	0.0001																									G	T	0.49	-0.008	0.01	0.41
	rs140711597	3	48000000	C	G	0.97575	0.051	0.01	2.3e-07	269668	0.228	1	0.9817	0.053	0.01	1.9e-07	0.0001																									C	G	0.98	0.029	0.043	0.5
	rs1967109	4	29000000	G	A	0.8153	0.014	0.003	7e-05	349306	0		0.8439	0.019	0.003	1.3e-08	0.0001																									G	A	0.83	-0.006	0.014	0.65
	rs320700	7	140000000	A	G	0.6343	0.016	0.003	1.5e-09	349306	0		0.6424	0.013	0.002	8.9e-08	0.0001																									A	G	0.63	-0.011	0.01	0.26
	rs71413877	2	100000000	A	G	0.03731	0.036	0.006	1.5e-08	302424	0.134	1	0.0416	0.034	0.006	1.5e-07	0.0001																									G	A	0.96	0.033	0.031	0.29
	rs10930008	2	160000000	G	A	0.2817	0.012	0.003	1.4e-05	347593	0.005		0.2644	0.014	0.003	3.5e-07	0.0001																									A	G	0.73	0.008	0.012	0.49
	rs78365243	1	210000000	T	C	0.95709	0.029	0.006	3.3e-07	320818	0.082		0.9505	0.029	0.006	5.5e-07	0.0001																									T	C	0.96	0.019	0.027	0.48
	rs148490894	7	100000000	A	G	0.98507	0.048	0.009	3.2e-08	307281	0.12	1	0.9772	0.049	0.009	1.1e-08	0.0001																									A	G	0.98	0.017	0.041	0.68
	rs7948975	11	90000000	T	C	0.6586	0.014	0.003	3.8e-08	347259	0.006		0.6318	0.013	0.002	3.7e-07	0.0001																									T	C	0.68	0.004	0.01	0.7
	rs73344830	10	100000000	A	G	0.4011	0.015	0.003	4.1e-09	346076	0.009		0.4173	0.016	0.002	3.8e-11	0.0001																									G	A	0.56	0.002	0.01	0.84
	rs56231335	6	98000000	C	T	0.3526	0.016	0.003	1.6e-09	334684	0.042		0.3246	0.018	0.003	1.1e-11	0.0001																									T	C	0.7	0.006	0.011	0.55
	rs17824247	2	140000000	C	T	0.4198	0.018	0.003	5.3e-13	349306	0		0.4092	0.015	0.002	1e-09	0.0001																									T	C	0.62	-0.002	0.01	0.81
	rs111730030	19	13000000	G	T	0.95336	0.03	0.006	4.8e-08	312329	0.106	1	0.9449	0.03	0.006	9.6e-08	0.0001																									G	T	0.95	-0.015	0.026	0.55
	rs71326918	3	50000000	A	C	0.1045	0.026	0.004	3.2e-09	309688	0.113	1	0.1058	0.023	0.004	3.1e-08	0.0001																									C	A	0.9	0.046	0.019	0.01
	rs61874768	10	100000000	G	T	0.8265	0.017	0.003	1.6e-07	337275	0.034		0.816	0.017	0.003	3.6e-08	0.0001																									G	T	0.83	-0.012	0.014	0.38
	rs2624818	3	50000000	A	G	0.1063	0.021	0.004	4.5e-07	329756	0.056		0.1052	0.021	0.004	2.2e-07	0.0001																									G	A	0.9	0.022	0.017	0.21
	rs11976020	7	72000000	G	A	0.75	0.015	0.003	4.7e-07	347360	0.006		0.7706	0.015	0.003	1.5e-07	0.0001																									G	A	0.73	-0.011	0.011	0.3
	rs76076331	2	11000000	T	C	0.09328	0.018	0.004	3.7e-07	345123	0.012		0.1346	0.021	0.004	4.6e-09	0.0001																									C	T	0.87	0.012	0.014	0.42
	rs12142680	1	74000000	A	G	0.08396	0.027	0.005	1.4e-08	286974	0.178	1	0.0825	0.026	0.005	6e-08	0.0001																									G	A	0.91	0.007	0.019	0.71
	rs7033137	9	72000000	C	G	0.7743	0.016	0.003	2.1e-08	348509	0.002		0.7576	0.016	0.003	8.1e-09	0.0001																									C	G	0.74	-0.016	0.011	0.13
	rs56262138	3	86000000	A	T	0.2668	0.012	0.003	1.9e-05	328879	0.058		0.2967	0.015	0.003	7.3e-08	0.0001																									T	A	0.73	-0.012	0.011	0.29
	rs12534506	7	93000000	T	A	0.5466	0.015	0.003	7.9e-09	331531	0.051		0.5284	0.015	0.002	8.3e-10	0.0001																									T	A	0.56	-0.015	0.01	0.13
	rs35971989	3	51000000	A	G	0.8172	0.018	0.004	6e-07	324431	0.071		0.8415	0.016	0.003	1.3e-06	0.0001																									A	G	0.87	-0.017	0.015	0.26
	rs112634398	3	50000000	A	G	0.95896	0.041	0.006	2.4e-11	290250	0.169	1	0.9514	0.037	0.006	8.9e-10	0.0001																									A	G	0.96	-0.071	0.03	0.02
	rs111321694	11	110000000	C	T	0.8172	0.018	0.003	4.2e-08	349306	0		0.8307	0.017	0.003	9.2e-08	0.0001																									C	T	0.85	0.003	0.013	0.83
	rs62262721	3	50000000	T	C	0.97948	0.035	0.009	5e-05	220565	0.369	1	0.962	0.042	0.008	6.8e-08	0.0001																									T	C	0.97	-0.017	0.042	0.69
	rs192818565	17	44000000	T	G	0.7388	0.019	0.003	7.7e-09	311923	0.107	1	0.7949	0.021	0.003	4.8e-11	0.0001																									G	T	0.16	0.042	0.015	0
	rs13090388	3	49000000	T	C	0.2966	0.027	0.003	4.3e-23	347259	0.006		0.3093	0.025	0.003	2.9e-21	0.0003																									C	T	0.72	0.045	0.011	0
	rs10772644	12	13000000	C	G	0.8713	0.021	0.004	4.1e-08	349306	0		0.8855	0.021	0.004	4.1e-08	0.0001																									C	G	0.84	-0.002	0.014	0.88
	rs149613931	10	100000000	G	T	0.93097	0.03	0.005	1.5e-08	348509	0.002		0.9413	0.029	0.005	1.7e-08	0.0001																									G	T	0.95	-0.049	0.022	0.03
	rs12646808	4	3200000	T	C	0.6418	0.013	0.003	4.4e-07	333359	0.046		0.6543	0.017	0.003	8.9e-11	0.0001																									T	C	0.64	-0.017	0.01	0.09
	rs113474297	5	61000000	C	T	0.8769	0.023	0.004	1.5e-09	335970	0.038		0.8718	0.021	0.004	9.9e-09	0.0001																									C	T	0.89	-0.005	0.016	0.75
	rs1008078	1	91000000	C	T	0.6269	0.016	0.003	7.9e-11	347593	0.005		0.5917	0.019	0.002	3.2e-14	0.0002																									C	T	0.6	-0.003	0.01	0.78
	rs56044892	1	42000000	C	T	0.8097	0.015	0.003	1.1e-06	344273	0.014		0.7994	0.018	0.003	4.1e-09	0.0001																									C	T	0.82	-0.01	0.013	0.44
	rs34638686	3	49000000	T	C	0.1026	0.025	0.004	4.5e-09	327654	0.062		0.1019	0.02	0.004	1.4e-06	0.0001																									C	T	0.91	0.001	0.016	0.93
	rs62263033	3	48000000	T	C	0.96642	0.031	0.007	1.1e-05	311117	0.109	1	0.9647	0.037	0.007	6.5e-08	0.0001																									T	C	0.97	0.009	0.035	0.8
	rs6800916	3	50000000	T	A	0.91418	0.023	0.005	8.2e-07	288551	0.174	1	0.9173	0.024	0.005	5.3e-07	0.0001																									T	A	0.92	-0.037	0.021	0.09
	rs56158183	2	61000000	A	G	0.06343	0.022	0.005	3.1e-06	345898	0.01		0.0732	0.023	0.005	8.2e-07	0.0001																									G	A	0.94	0.039	0.022	0.07
	rs78387210	20	48000000	T	C	0.09888	0.023	0.004	3.1e-07	316476	0.094		0.0927	0.024	0.004	1.6e-08	0.0001																									C	T	0.91	0.044	0.019	0.02
	rs6715849	2	100000000	G	A	0.5224	0.015	0.003	1.2e-09	345546	0.011		0.5614	0.014	0.002	4.6e-09	0.0001																									G	A	0.56	-0.002	0.01	0.83
	rs7914680	10	68000000	G	T	0.3209	0.015	0.003	1.1e-07	348509	0.002		0.2889	0.013	0.003	6e-07	0.0001																									T	G	0.7	0.016	0.01	0.11
	rs113011189	3	49000000	C	T	0.9347	0.027	0.005	9e-08	269614	0.228	1	0.9158	0.024	0.005	7.7e-07	0.0001																									C	T	0.94	-0.039	0.025	0.12
	rs7029201	9	23000000	A	G	0.4235	0.025	0.003	6.1e-23	334257	0.043		0.41	0.024	0.002	2.5e-22	0.000283																									G	A	0.6	0.003	0.009	0.78
	If a direct match between SSGAC and CARDIoGRAMplusC4D datasets was not possible (see figure S9), proxies were used (n=47) as that are indicated in the coloumn T. All these proxies had an r2>0.9 with their original SNPs from SSGAC GWAS, except two that have an r2 comprised between 0.8 and 0.9.
	*Proxies in the multivariable MR analysis (orange columns BA) were different to the proxies used in main analysis (blue column T), whereby all had r2 >0.90
	Chr, chromosome. SNP, single nucleotide polymorphism. EAF, Effect Allele Frequency. SE, Standard Error. OR, Odds Ratio. CHD, Coronary Heart Disease
[truncated: 4 more columns]

## Sheet: dataset 2 (72 SNPs)
	Dataset 2 - Description of 72 SNPs (associated with education), used in sensitivity analysis.
	Exposure data (Education)													Outcome data (Coronary Heart Disease)
	Details of the instruments					Complete SSGAC dataset (used to identify instruments)				Pruned SSGAC dataset without overlap (used in Mendelian randomization analysis)					Data from Metabochip						Data from CARDIoGRAM								Data from C4D								Data from imputed CARDIoGRAMplusC4D (based on 1000 genomes)
														Name of proxy (if used)	Effect Allele	Other allele	EAF	logOR of CHD	SE (logOR of CHD)	p-value	Effect Allele	Other allele	EAF	logOR of CHD	SE (logOR of CHD)	p-value	n cases	n controls	Effect Allele	Other allele	EAF	logOR of CHD	SE (logOR of CHD)	p-value	n cases	n controls	Effect Allele	Other allele	EAF	logOR of CHD	SE (logOR of CHD)	p-value
	SNP	Chr	Position	Effect Allele	Other allele	EAF	beta	SE	p-value	EAF	Sample Size	beta	SE
	rs11768238	7	140000000	G	A	0.6754	0.014	0.003	2.1e-07	0.6661	349306	0.014	0.003		A	G	0.34	0.003	0.009	0.73
	rs10496091	2	61000000	G	A	0.7295	0.012	0.003	5.6e-06	0.7173	349306	0.011	0.003		A	G	0.28	0.01	0.01	0.31
	rs1402025	5	110000000	T	C	0.7481	0.018	0.003	1.5e-09	0.7717	348509	0.019	0.003								C	T	0.23	0.022	0.017	0.21	20313	58527	T	C	0.79	-0.033	0.02	0.11	15392	15044
	rs895606	9	88000000	A	G	0.4328	0.013	0.002	6.9e-08	0.4569	348509	0.014	0.002								G	A	0.52	0.009	0.014	0.51	20512	58822	A	G	0.42	0.007	0.017	0.69	15388	15043
	rs4851251	2	100000000	C	T	0.7463	0.015	0.003	2.8e-08	0.7307	344826	0.013	0.003								C	T	0.72	-0.006	0.017	0.71	16619	56092	T	C	0.25	0.012	0.019	0.54	15338	15025
	rs11210860	1	44000000	A	G	0.3694	0.016	0.003	9.7e-11	0.3784	349306	0.016	0.002								G	A	0.63	-0.019	0.014	0.19	20972	61908	A	G	0.28	0.006	0.019	0.76	15370	15014
	rs11588857	1	200000000	A	G	0.209	0.022	0.003	1.3e-12	0.2124	349306	0.021	0.003								G	A	0.77	-0.008	0.019	0.66	17336	40610	A	G	0.23	0.021	0.02	0.3	15378	14990
	rs12531458	7	39000000	A	C	0.5354	0.011	0.002	3.5e-06	0.5218	349306	0.013	0.002								C	A	0.5	0.029	0.014	0.04	21155	61637	A	C	0.56	-0.002	0.017	0.93	15390	15038
	rs17119973	14	85000000	G	A	0.6922	0.018	0.003	8.4e-11	0.7407	349306	0.016	0.003								G	A	0.73	-0.009	0.016	0.58	19669	60391	A	G	0.18	0.005	0.023	0.82	15368	14982
	rs2837992	21	43000000	T	C	0.3881	0.013	0.003	3.1e-07	0.3841	348509	0.011	0.002								C	T	0.62	0.011	0.015	0.46	20695	58610	T	C	0.29	-0.016	0.019	0.41	15387	15031
	rs4500960	2	160000000	C	T	0.5224	0.014	0.002	6.6e-09	0.5382	349306	0.014	0.002								C	T	0.53	-0.013	0.014	0.35	19380	60826	T	C	0.42	-0.008	0.017	0.62	15394	15038
	rs16845580	2	160000000	T	C	0.6306	0.016	0.003	2.1e-10	0.6291	349306	0.016	0.002								C	T	0.39	-0.02	0.015	0.18	18732	59646
	rs11690172	2	57000000	A	G	0.6119	0.012	0.003	1.4e-06	0.5919	349306	0.011	0.002								G	A	0.41	0.022	0.014	0.12	20085	60856
	rs1043209	14	23000000	A	G	0.6026	0.016	0.003	1.4e-10	0.6077	349306	0.016	0.002								G	A	0.39	-0.015	0.014	0.27	21911	62220
	rs17167170	7	130000000	A	G	0.7873	0.017	0.003	1.6e-08	0.8	349306	0.021	0.003								G	A	0.21	0.016	0.017	0.35	20698	61612
	rs13402908	2	100000000	C	T	0.4944	0.015	0.002	2.9e-09	0.5341	345546	0.014	0.002								C	T	0.53	0.002	0.014	0.87	19161	59830
	rs1871109	9	1700000	G	T	0.4384	0.015	0.002	1.2e-09	0.4469	349306	0.017	0.002								G	T	0.05	-0.025	0.098	0.8	6131	23807
	rs11689269	2	16000000	C	G	0.306	0.012	0.003	8.3e-06	0.3236	347486	0.012	0.003								C	G	0.36	-0.002	0.014	0.86	20769	61690
	rs11191193	10	100000000	A	G	0.6511	0.019	0.003	7e-13	0.6492	348509	0.017	0.003								G	A	0.34	0.001	0.015	0.92	21609	61901
	rs11712056	3	50000000	T	C	0.5504	0.025	0.002	7.5e-24	0.5658	349306	0.023	0.002								C	T	0.43	0.032	0.014	0.03	19871	60682
	rs2456973	12	56000000	C	A	0.3209	0.018	0.003	1.6e-12	0.3329	349306	0.02	0.003								C	A	0.33	0.014	0.015	0.36	19901	60680
	rs4863692	4	140000000	T	G	0.334	0.018	0.003	3.8e-12	0.3205	349306	0.016	0.003								G	T	0.69	-0.009	0.015	0.57	20564	61496
	rs324886	5	88000000	C	T	0.6399	0.012	0.003	9.7e-07	0.6147	348509	0.013	0.002								C	T	0.6	0.011	0.014	0.43	20622	61625
	rs1606974	2	52000000	A	G	0.1101	0.021	0.004	4e-08	0.1211	348762	0.026	0.004								G	A	0.85	0.006	0.021	0.76	20398	61320
	rs9537821	13	58000000	A	G	0.7631	0.023	0.003	8.6e-17	0.7239	348509	0.023	0.003								G	A	0.28	0.016	0.016	0.31	18355	59686
	rs9320913	6	99000000	A	C	0.5019	0.024	0.002	2e-21	0.4779	347067	0.025	0.002								C	A	0.51	0.019	0.014	0.18	20706	61655
	rs4493682	5	45000000	C	G	0.2034	0.019	0.003	2.3e-08	0.1778	345918	0.019	0.003								C	G	0.17	0.007	0.02	0.72	20220	61032
	rs2245901	2	190000000	G	A	0.5784	0.011	0.003	6e-06	0.6008	347593	0.014	0.002								G	A	0.57	-0.018	0.015	0.22	19818	60615
	rs301800	1	8500000	T	C	0.1791	0.017	0.003	2.4e-07	0.1803	348762	0.013	0.003								C	T	0.83	0.001	0.019	0.97	19414	58996
	rs2457660	2	61000000	C	T	0.3937	0.016	0.003	7.3e-10	0.3682	345160	0.016	0.002								C	T	0.36	-0.017	0.018	0.34	12323	51625
	rs2992632	1	240000000	A	T	0.6604	0.017	0.003	7.6e-10	0.7145	347593	0.017	0.003								T	A	0.28	-0.014	0.016	0.38	20781	61216
	rs1008078	1	91000000	T	C	0.6269	0.016	0.003	7.9e-11	0.6107	273151	0.017	0.003	rs1526480	C	T	0.39	0.012	0.009	0.19
	rs76076331	2	11000000	A	C	0.09328	0.018	0.004	3.7e-07	0.1569	268968	0.015	0.004	rs9287724	C	A	0.83	0.021	0.012	0.09
	rs12671937	7	93000000	G	A	0.5634	0.014	0.003	1e-08	0.4844	258899	0.013	0.003	rs12704648	A	G	0.5	0.01	0.009	0.27
	rs6799130	3	160000000	A	G	0.4869	0.011	0.002	8e-06	0.5068	273151	0.006	0.003	rs1599374	G	A	0.47	-0.012	0.009	0.19
	rs12987662	2	100000000	G	A	0.3787	0.022	0.003	3.3e-18	0.3998	271104	0.02	0.003	rs2871344	A	G	0.62	0.004	0.009	0.65
	rs2431108	5	100000000	T	G	0.6325	0.012	0.003	4.6e-06	0.6707	268828	0.011	0.003	rs40465	G	T	0.34	0.014	0.009	0.12
	rs572016	12	120000000	C	T	0.4907	0.011	0.002	1.1e-05	0.5013	273151	0.01	0.003	rs531782	T	C	0.51	0.027	0.009	0
	rs2964197	5	58000000	T	C	0.5019	0.014	0.002	2e-08	0.4924	271810	0.014	0.003	rs2962007	C	T	0.51	0.001	0.009	0.9
	rs7306755	12	120000000	G	A	0.2257	0.025	0.003	4.2e-16	0.2047	255397	0.027	0.003	rs12298826	A	G	0.78	0.007	0.011	0.52
	rs34305371	1	73000000	T	C	0.08769	0.036	0.004	2.3e-16	0.0999	252037	0.029	0.005	rs12124523	T	C	0.09	0.025	0.015	0.11
	rs62379838	5	120000000	C	A	0.681	0.012	0.003	4e-06	0.6982	272354	0.011	0.003	rs6891234							C	A	0.67	-0.036	0.015	0.02	20590	61552	A	C	0.29	0.011	0.019	0.55	15383	15036
	rs7955289	12	15000000	C	T	0.6213	0.016	0.003	3.5e-10	0.5901	272833	0.016	0.003	rs2417349							C	T	0.59	0.01	0.014	0.49	20380	58315	T	C	0.42	0.025	0.017	0.15	15388	15043
	rs34072092	4	29000000	G	A	0.8694	0.016	0.004	0.000106	0.8986	273151	0.017	0.004	rs7349599							G	A	0.88	-0.005	0.024	0.82	20699	61631	A	G	0.09	0.015	0.03	0.62	15398	15039
	rs7767938	6	150000000	T	C	0.7705	0.013	0.003	5.8e-06	0.7495	273151	0.013	0.003	rs1933264							C	T	0.27	-0.013	0.016	0.41	21335	61820	T	C	0.77	-0.033	0.02	0.1	15399	15035
	rs62263923	3	86000000	C	A	0.3563	0.016	0.003	1.6e-09	0.3571	271104	0.015	0.003	rs9824301							C	A	0.36	-0.01	0.015	0.49	21020	61484	A	C	0.67	0.023	0.018	0.2	15396	15030
	rs7945718	11	13000000	G	A	0.5951	0.014	0.003	2.9e-08	0.6011	273151	0.013	0.003	rs7930077							G	A	0.61	0.001	0.014	0.93	21646	59372	A	G	0.41	0.013	0.017	0.43	15390	15021
	rs7131944	12	92000000	A	G	0.7164	0.013	0.003	1.7e-07	0.619	273151	0.011	0.003	rs1873984							G	A	0.4	0.003	0.014	0.85	20689	61720	A	G	0.59	-0.02	0.017	0.24	15373	15022
	rs55830725	2	240000000	A	G	0.8321	0.018	0.003	3e-08	0.8261	269085	0.018	0.004	rs6753712							G	A	0.17	0.028	0.021	0.18	15743	55651	A	G	0.81	-0.022	0.021	0.3	15385	15042
	rs2568955	1	73000000	T	C	0.7631	0.015	0.003	1.8e-07	0.7436	271438	0.014	0.003	rs2613492							C	T	0.26	0.002	0.017	0.93	19178	59808
	rs61160187	5	60000000	C	A	0.3806	0.018	0.003	5.9e-13	0.3719	255143	0.016	0.003	rs4699965							C	A	0.38	-0.024	0.015	0.1	19430	60112
	rs7854982	9	120000000	A	G	0.5131	0.013	0.002	4.1e-07	0.5018	270641	0.011	0.003	rs10760200							G	A	0.47	-0.004	0.014	0.77	19006	59400
	rs6739979	2	190000000	G	A	0.403	0.013	0.003	6.5e-07	0.3524	273151	0.014	0.003	rs6753343							G	A	0.38	-0.002	0.014	0.87	20764	61736
	rs56231335	6	98000000	C	T	0.3526	0.016	0.003	1.6e-09	0.3246	334684	0.018	0.003																								T	C	0.7	0.006	0.011	0.38
	rs10061788	5	88000000	A	G	0.2164	0.021	0.003	5.9e-10	0.18	329630	0.019	0.003																								G	A	0.82	0.011	0.013	0.94
	rs2610986	4	18000000	C	T	0.3489	0.01	0.003	0.000363	0.3347	325488	0.012	0.003																								T	C	0.67	0.03	0.011	0.4
	rs113520408	7	130000000	A	G	0.2668	0.013	0.003	6.6e-06	0.2744	336767	0.015	0.003																								G	A	0.78	0.01	0.012	0.87
	rs17824247	2	140000000	C	T	0.4198	0.018	0.003	5.3e-13	0.4092	349306	0.015	0.002																								T	C	0.62	-0.002	0.01	0.72
	rs192818565	17	44000000	T	G	0.7388	0.019	0.003	7.7e-09	0.7949	311923	0.021	0.003																								G	T	0.16	0.042	0.015	0.98
	rs12772375	10	100000000	G	T	0.584	0.016	0.003	1.4e-10	0.5916	346796	0.015	0.002																								T	G	0.43	0.015	0.01	0.7
	rs148734725	3	49000000	A	G	0.3078	0.027	0.003	1.3e-23	0.3153	341643	0.025	0.003																								G	A	0.71	0.043	0.011	0.55
	rs13294439	9	23000000	C	A	0.4235	0.025	0.003	6.6e-23	0.4113	334257	0.024	0.002																								A	C	0.6	0.003	0.009	0.24
	rs12646808	4	3200000	T	C	0.6418	0.013	0.003	4.4e-07	0.6543	333359	0.017	0.003																								T	C	0.64	-0.017	0.01	0.23
	rs62259535	3	49000000	A	G	0.97015	0.032	0.008	2.4e-05	0.9628	254564	0.042	0.007																								A	G	0.97	-0.031	0.035	0.69
	rs112634398	3	50000000	A	G	0.95896	0.041	0.006	2.4e-11	0.9514	290250	0.037	0.006																								A	G	0.96	-0.071	0.03	0.83
	rs12682297	8	150000000	T	A	0.5504	0.014	0.002	2.3e-08	0.5285	344850	0.017	0.002																								T	A	0.53	-0.006	0.01	0.91
	rs35761247	3	49000000	A	G	0.05597	0.034	0.006	2.6e-09	0.0551	311958	0.031	0.006																								G	A	0.95	0.08	0.024	0.11
	rs165633	22	30000000	G	A	0.2052	0.012	0.003	1.5e-05	0.2455	345898	0.013	0.003																								A	G	0.75	0.018	0.012	0.03
	rs12969294	18	35000000	G	A	0.6213	0.018	0.003	1.1e-11	0.6642	349306	0.019	0.003																								G	A	0.64	0.009	0.01	0.86
	rs1777827	1	210000000	A	G	0.569	0.014	0.003	4.2e-08	0.6009	349306	0.013	0.002																								G	A	0.44	-0.011	0.01	0.18
	rs8005528	14	27000000	C	A	0.2612	0.017	0.004	6.7e-06	0.2535	214563	0.019	0.004																								A	C	0.74	0.019	0.011	0.73
	rs114598875	2	61000000	G	A	0.1754	0.014	0.003	2.7e-05	0.1804	345898	0.015	0.003																								A	G	0.86	0.025	0.015	0.67
	If a direct match between SSGAC and CARDIoGRAMplusC4D datasets was not possible (see figure S9), proxies were used (n=22), indicated in coloumn O.
	Chr, chromosome. SNP, single nucleotide polymorphism. EAF, Effect Allele Frequency. SE, Standard Error. OR, Odds Ratio. CHD, Coronary Heart Disease

## Sheet: dataset 3 (53 SNPs)
	Dataset 3 - Description of 53 SNPs (associated with CHD), used in reverse-Mendelian randomization analysis.
	Exposure data (genetic liability for CHD)										Outcome data (education) From SSGAC GWAS
	From CARDIoGRAMplusC4D datasets
	SNP	Chr	Position	Gene	Effect Allele	Other allele	EAF	beta	SE	Sample Size	EAF	beta	SE
	rs11206510	1	55268627	PCSK9	T	C	0.82051	0.055404	0.01293	152338	0.85	0.007	0.003
	rs17114036	1	56735409	PPAP2B	A	G	0.910498	0.106396	0.01566	186049	0.88	0.009	0.004
	rs602633	1	109623034	SORT1b	G	T	0.778024	0.115851	0.010967	177937	0.78	-0.003	0.003
	rs4845625	1	152688691	IL6R	T	C	0.437186	0.04914	0.008724	188945	0.43	-0.002	0.002
	rs17464857	1	220829332	MIA3	T	G	0.86365	0.047217	0.01322	163994	0.84	0.005	0.003
	rs515135	2	21139562	APOB	C	T	0.832689	0.074548	0.011689	187619	0.8	0.004	0.003
	rs6544713	2	43927385	ABCG5-ABCG8	T	C	0.294093	0.061226	0.0097	181037	0.31	-0.001	0.003
	rs1561198	2	85663500	VAMP5-VAMP8-GGCX	T	C	0.448681	0.052078	0.00863	189494	0.45	0.001	0.002
	rs2252641	2	145517931	ZEB2-AC074093.1	C	T	0.45308	0.04799	0.008614	190624	0.44	0.007	0.002
	rs6725887	2	203454130	WDR12	C	T	0.127452	0.111338	0.013779	181939	0.16	0.003	0.004
	rs9818870	3	139604812	MRAS	T	C	0.148337	0.069611	0.012054	191527	0.16	0.004	0.003
	rs17087335	4	57838583	REST-NOA1	T	G	0.214637	0.060764	0.0111159	188352	0.17	0.002	0.003
	rs1878406	4	148613114	EDNRA	T	C	0.144002	0.079459	0.014962	183394	0.16	0.002	0.004
	rs7692387	4	156854759	GUCY1A3	G	A	0.800111	0.065178	0.010925	189596	0.82	0.002	0.003
	rs273909	5	131695252	SLC22A4-SLC22A5	G	A	0.133349	0.076896	0.013202	175960	0.12	0.001	0.004
	rs9369640	6	13009427	PHACTR1	A	C	0.650411	0.088295	0.009074	190080	0.61	0.002	0.003
	rs12205331	6	35006433	ANKS1A	C	T	0.790608	0.041919	0.031621	187607	0.8	-0.005	0.003
	rs10947789	6	39282900	KCNK5	T	C	0.758311	0.059797	0.010309	188801	0.75	0.004	0.003
	rs12190287	6	134256218	TCF21	C	G	0.606225	0.072277	0.03019	174337	0.59	0.002	0.003
	rs2048327	6	160783522	SLC22A3-LPAL2-LPA	C	T	0.36634	0.059662	0.009041	181931	0.39	-0.002	0.003
	rs4252120	6	161063598	PLG	T	C	0.720002	0.061945	0.01032	173497	0.73	-0.002	0.003
	rs2023938	7	19003300	HDAC9	C	T	0.113126	0.07276	0.014142	185839	0.1	-0.009	0.004
	rs12539895	7	106879085	7q22	C	A	0.779323	0.037492	0.010722	184817	0.78	-0.002	0.003
	rs11556924	7	129450732	ZC3HC1	C	T	0.641201	0.082523	0.009728	184500	0.57	0.003	0.003
	rs3918226	7	150690176	NOS3	T	C	0.064515	0.133315	0.0221275	177095	0.11	0	0.005
	rs264	8	19857460	LPL	G	A	0.845659	0.070505	0.012399	182172	0.86	-0.006	0.004
	rs2954029	8	126560154	TRIB1	A	T	0.537961	0.048108	0.008645	189171	0.52	0.003	0.002
	rs1333049	9	22115503	CDKN2BAS1	C	G	0.468749	0.207189	0.013578	177678	0.5	-0.001	0.002
	rs579459	9	135143989	ABO	C	T	0.208521	0.071151	0.013195	184105	0.23	-0.005	0.003
	rs2505083	10	30375128	KIAA1462	C	T	0.420316	0.060562	0.008769	182117	0.42	0	0.003
	rs501120	10	44073873	CXCL12	T	C	0.837499	0.067228	0.011842	189889	0.85	0.001	0.004
	rs2246833	10	90995834	LIPA	T	C	0.37156	0.054892	0.012151	173916	0.37	0.002	0.003
	rs12413409	10	104709086	CYP17A1-CNNM2-NT5C2	G	A	0.891877	0.099567	0.018216	188188	0.9	0.007	0.004
	rs10840293	11	9751196	SWAP70	A	G	0.549821	0.054714	0.009619	185471	0.57	-0.001	0.002
	rs974819	11	103165777	PDGFD	T	C	0.285599	0.064523	0.00961	180241	0.27	-0.007	0.003
	rs9326246	11	116116943	ZNF259-APOA5-APOA1	C	G	0.100955	0.086382	0.048482	189068	0.1	-0.003	0.005
	rs3184504	12	110368991	SH2B3	T	C	0.416865	0.067969	0.010105	156945	0.49	0.002	0.003
	rs9319428	13	27871621	FLT1	A	G	0.323652	0.055292	0.009402	165964	0.29	0	0.003
	rs4773144	13	109758713	COL4A1-COL4A2	G	A	0.428135	0.067511	0.009857	174114	0.46	0.001	0.003
	rs2895811	14	99203695	HHIPL1	C	T	0.434078	0.055871	0.009239	168399	0.42	0.002	0.003
	rs56062135	15	67455630	SMAD3	C	T	0.794271	0.069743	0.0118937	184037	0.8	-0.005	0.003
	rs7173743	15	76928839	ADAMTS7	T	C	0.573776	0.065048	0.008929	181498	0.53	0	0.002
	rs17514846	15	89217554	FURIN-FES	A	C	0.444629	0.058287	0.00916	171877	0.49	0.002	0.002
	rs8042271	15	89574218	MFGE8-ABHD2	G	A	0.902282	0.096711	0.0175662	162206	0.96	0.002	0.006
	rs2281727	17	2064695	SMG6	G	A	0.361041	0.05031	0.008871	186417	0.37	-0.001	0.003
	rs12936587	17	17484447	RAI1-PEMT-RASD1	G	A	0.575514	0.054963	0.009124	183476	0.54	-0.007	0.002
	rs15563	17	44360192	UBE2Z	G	A	0.526909	0.037376	0.025032	187943	0.54	-0.007	0.002
	rs7212798	17	59013488	BCAS3	C	T	0.146516	0.079961	0.0142216	188377	0.15	-0.011	0.004
	rs663129	18	57838401	PMAIP1-MC4R	A	G	0.256835	0.058163	0.0105173	185585	0.25	0	0.003
	rs1122608	19	11024601	LDLR	G	T	0.761021	0.091762	0.033633	187158	0.75	0.005	0.003
	rs2075650	19	50087459	ApoE-ApoC1	G	A	0.170593	0.0763923	0.0190092	65257	0.12	0.006	0.004
	rs9982601	21	34520998	Gene desert (KCNE2)	T	C	0.138327	0.118928	0.014427	181548	0.12	0.002	0.004
	rs180803	22	24658858	POM121L9P- ADORA2A	G	T	0.970732	0.180923	0.0283062	174076	0.99	-0.013	0.014
	Chr, chromosome. SNP, single nucleotide polymorphism. EAF, Effect Allele Frequency. SE, Standard Error. CHD, Coronary Heart Disease
